# Supplementary material for: Impact of Gut Microbiota on the Clinical Course and Treatment Outcomes of Colorectal Cancer—A Systematic Review
Source: Medicina (Kaunas). 2026 May 28;62(6):1050. doi: 10.3390/medicina62061050 (PMC13303677; doi:10.3390/medicina62061050)
Supplement: Supplementary file 1 [file medicina-62-01050-s001.zip]

Archive with 1 entries (1 files):
- medicina-4205707-supplementary.pdf
